# Supplementary material for: A case study of percutaneous epidural stimulation to enable motor control in two men after spinal cord injury
Source: Nat Commun. 2023 Apr 12;14:2064. doi: 10.1038/s41467-023-37845-7 (PMC10091329; doi:10.1038/s41467-023-37845-7)
Supplement: Supplementary file 4 — Source Data [file 41467_2023_37845_MOESM4_ESM.xlsx]

## Sheet: compiled
	Spinal Cord Epidural Stimulation enabled Exoskeleton Assisted Walking enhancement data - comparisons of periods of the best 300-step average of performance index before vs. after the minassian mapping
	old configs			new (minassian) configs							881	882
	1	2	3	1	2	3			old configs	1	7.13342	6.47924
881	7.13342	6.6155	6.84246	8.23217	8.40684	8.29396				2	6.6155	5.39769
882	6.47924	5.39769	6.35698	6.64689	7.52346	6.53775				3	6.84246	6.35698
0881 means	6.86379	6.86379	6.86379	8.31099	8.31099	8.31099				av	6.86379	6.07797
0882 means	6.07797	6.07797	6.07797	6.9027	6.9027	6.9027			new (minassian) configs	1	8.23217	6.64689
										2	8.40684	7.52346
										3	8.29396	6.53775
										av	8.31099	6.9027

## Sheet: compiled round 2
	881
	old configs				new (minassian) configs
	1	2	3	avg	1	2	3	avg
Steps/min	44.7508	42.2131	43.8246	43.5962	44.8016	46.0672	45.8213	45.5634
Stride length	12.3852	12.1885	12.1721	12.2486	13.6311	13.5656	13.3689	13.5219
Min assist (min)	77.5164	77.7951	77.7295	77.6803	71.9426	72.1967	73.7951	72.6448
	882
	old configs				new (minassian) configs
	1	2	3	avg	1	2	3	avg
Steps/min	35.0574	29.9328	33.0344	32.6749	33.9918	39.1519	34.0705	35.738
Stride length	13.377	13.2213	13.7705	13.4563	14.5246	14.2685	13.6803	14.1578
Min assist (min)	67.1148	68.3115	69.2623	68.2295	69.9426	66.6557	68.0984	68.2322
		Steps/min		Stride length		Min assist (min)
		Limb Movement	Locomotion	Limb Movement	Locomotion	Limb Movement	Locomotion
	1	44.7508	44.8016	12.3852	13.6311	77.5164	71.9426
	2	42.2131	46.0672	12.1885	13.5656	77.7951	72.1967
	3	43.8246	45.8213	12.1721	13.3689	77.7295	73.7951
	avg	43.5962	45.5634	12.2486	13.5219	77.6803	72.6448
		Steps/min				Step length				Min assist
		881		882		881		882		881		882
		Limb Movement	Locomotion	Limb Movement	Locomotion	Limb Movement	Locomotion	Limb Movement	Locomotion	Limb Movement	Locomotion	Limb Movement	Locomotion
	1	44.7508	44.8016	35.0574	33.9918	12.3852	13.6311	13.377	14.5246	77.5164	71.9426	67.1148	69.9426
	2	42.2131	46.0672	29.9328	39.1519	12.1885	13.5656	13.2213	14.2685	77.7951	72.1967	68.3115	66.6557
	3	43.8246	45.8213	33.0344	34.0705	12.1721	13.3689	13.7705	13.6803	77.7295	73.7951	69.2623	68.0984
	4	43.923	47.041	35.0393	30.6393	12.0492	12.9508	13.1066	13.918	78.6148	74.959	69.6803	76.7377
	5	43.823	48.1295	29.7475	30.4541	11.7623	13.2541	13.0492	13.6803	79.3689	73.7213	70.8115	69.3033
	avg	43.7069	46.3721	32.5623	33.6615	12.1115	13.3541	13.3049	14.0144	78.2049	73.323	69.0361	70.1475

## Sheet: Compiled round 3
		Steps/min				Step length				Min assist
		881		882		881		882		881		882
		Limb Movement	Locomotion	Limb Movement	Locomotion	Limb Movement	Locomotion	Limb Movement	Locomotion	Limb Movement	Locomotion	Limb Movement	Locomotion
	1	44.7508	44.8016	35.0574	33.9918	12.3852	13.6311	13.377	14.5246	77.5164	71.9426	67.1148	69.9426
	2	42.2131	46.0672	29.9328	39.1519	12.1885	13.5656	13.2213	14.2685	77.7951	72.1967	68.3115	66.6557
	3	43.8246	45.8213	33.0344	34.0705	12.1721	13.3689	13.7705	13.6803	77.7295	73.7951	69.2623	68.0984
	4	43.923	47.041	35.0393	30.6393	12.0492	12.9508	13.1066	13.918	78.6148	74.959	69.6803	76.7377
	5	43.823	48.1295	29.7475	30.4541	11.7623	13.2541	13.0492	13.6803	79.3689	73.7213	70.8115	69.3033
	avg	43.7069	46.3721	32.5623	33.6615	12.1115	13.3541	13.3049	14.0144	78.2049	73.323	69.0361	70.1475
		limb movement					locomotor rhythmicity
Steps/min	881	44.7508	42.2131	43.8246	43.923	43.823	44.8016	46.0672	45.8213	47.041	48.1295
	881 avg	43.7069	43.7069	43.7069	43.7069	43.7069	46.3721	46.3721	46.3721	46.3721	46.3721
	882	35.0574	29.9328	33.0344	35.0393	29.7475	33.9918	39.1519	34.0705	30.6393	30.4541
	882 avg	32.5623	32.5623	32.5623	32.5623	32.5623	33.6615	33.6615	33.6615	33.6615	33.6615
Step length	881	12.3852	12.1885	12.1721	12.0492	11.7623	13.6311	13.5656	13.3689	12.9508	13.2541
	881 avg	12.1115	12.1115	12.1115	12.1115	12.1115	13.3541	13.3541	13.3541	13.3541	13.3541
	882	13.377	13.2213	13.7705	13.1066	13.0492	14.5246	14.2685	13.6803	13.918	13.6803
	882 avg	13.3049	13.3049	13.3049	13.3049	13.3049	14.0144	14.0144	14.0144	14.0144	14.0144
Min assist	881	77.5164	77.7951	77.7295	78.6148	79.3689	71.9426	72.1967	73.7951	74.959	73.7213
	881 avg	78.2049	78.2049	78.2049	78.2049	78.2049	73.323	73.323	73.323	73.323	73.323
	882	67.1148	68.3115	69.2623	69.6803	70.8115	69.9426	66.6557	68.0984	76.7377	69.3033
	882 avg	69.0361	69.0361	69.0361	69.0361	69.0361	70.1475	70.1475	70.1475	70.1475	70.1475

## Sheet: Figure 7a
		limb movement SCES					supine rhythmic activity SCES
		1	2	3	4	5	1	2	3	4	5
Steps per minute	881	44.7508	42.2131	43.8246	43.923	43.823	44.8016	46.0672	45.8213	47.041	48.1295
	882	35.0574	29.9328	33.0344	35.0393	29.7475	33.9918	39.1519	34.0705	30.6393	30.4541
	881 5-session avg	43.7069	43.7069	43.7069	43.7069	43.7069	46.3721	46.3721	46.3721	46.3721	46.3721
	882 5-session avg	32.5623	32.5623	32.5623	32.5623	32.5623	33.6615	33.6615	33.6615	33.6615	33.6615

## Sheet: Figure 7b
		limb movement SCES					supine rhythmic activity SCES
		1	2	3	4	5	1	2	3	4	5
Step length	881	12.3852	12.1885	12.1721	12.0492	11.7623	13.6311	13.5656	13.3689	12.9508	13.2541
	882	13.377	13.2213	13.7705	13.1066	13.0492	14.5246	14.2685	13.6803	13.6803	13.8361
	881 5-session avg	12.1115	12.1115	12.1115	12.1115	12.1115	13.3541	13.3541	13.3541	13.3541	13.3541
	882 5-session avg	13.3049	13.3049	13.3049	13.3049	13.3049	13.998	13.998	13.998	13.998	13.998

## Sheet: Figure 7c
		limb movement SCES					supine rhythmic activity SCES
		1	2	3	4	5	1	2	3	4	5
Minimum assistance	881	77.5164	77.7951	77.7295	78.6148	79.3689	71.9426	72.1967	73.7951	74.959	73.7213
	882	67.1148	68.3115	69.2623	69.6803	70.8115	69.9426	66.6557	68.0984	69.3033	68.5902
	881 5-session avg	78.2049	78.2049	78.2049	78.2049	78.2049	73.323	73.323	73.323	73.323	73.323
	882 5-session avg	69.0361	69.0361	69.0361	69.0361	69.0361	68.518	68.518	68.518	68.518	68.518
